# Supplementary material for: Evolutionary significance of the variation in acoustic communication of a cryptic nocturnal primate radiation (Microcebus spp.)
Source: Ecol Evol. 2020 Mar 12;10(8):3784–97. doi: 10.1002/ece3.6177 (PMC7160168; doi:10.1002/ece3.6177)
Supplement: Supplementary file 2 — Table S2‐S4 [file ECE3-10-3784-s002.xlsx]

## Sheet: Table S2
Table S2: Results of the ANOVA comparing the acoustic parameters between the eight species and using Dyad/subject as random factor
Parameter	df	F	Sig.
DUR	7	10.7229	5.34903e-09
VOI	7	2.93119	0.00915199
minF0	7	14.4106	2.22677e-11
maxF0	7	37.6057	1.4645e-20
BAND	7	30.8041	1.74324e-18
meanF0	7	34.0833	1.04675e-19
sdF0	7	28.9314	5.89075e-18
meanSLOPE	7	25.8653	1.35791e-16
	Pairwise Comparisons
	Dependent Variable:	Dur
	(I) Species		Mean Difference (I-J)	Std. Error	Sig.d
DUR	bongolavensis	danfossi	,003756934875861*	0.000741809	1.41076e-05
		lehilahytsara	,007626215219578*	0.000891055	1.51927e-15
		mamiratra	,011830799260325*	0.000753987	2.22892e-47
		margotmarshae	,007102547770701*	0.000650355	1.33589e-24
		murinus	-0.0011172	0.000650355	1
		myoxinus	,006107057324841*	0.000737228	1.32073e-14
		ravelobensis	0.000114636	0.000748986	1
	danfossi	bongolavensis	-,003756934875861*	0.000741809	1.41076e-05
		lehilahytsara	,003869280343716*	0.000959843	0.00169599
		mamiratra	,008073864384463*	0.000834156	1.25778e-19
		margotmarshae	,003345612894840*	0.000741809	0.000207385
		murinus	-,004874132328090*	0.000741809	2.46589e-09
		myoxinus	0.00235012	0.000819039	0.118066
		ravelobensis	-,003642298603652*	0.000829638	0.000357692
	lehilahytsara	bongolavensis	-,007626215219578*	0.000891055	1.51927e-15
		danfossi	-,003869280343716*	0.000959843	0.00169599
		mamiratra	,004204584040747*	0.000969286	0.000452147
		margotmarshae	-0.000523667	0.000891055	1
		murinus	-,008743412671807*	0.000891055	3.869e-20
		myoxinus	-0.00151916	0.000956307	1
		ravelobensis	-,007511578947368*	0.000965401	5.94572e-13
	mamiratra	bongolavensis	-,011830799260325*	0.000753987	2.22892e-47
		danfossi	-,008073864384463*	0.000834156	1.25778e-19
		lehilahytsara	-,004204584040747*	0.000969286	0.000452147
		margotmarshae	-,004728251489624*	0.000753987	1.60904e-08
		murinus	-,012947996712554*	0.000753987	2.13237e-55
		myoxinus	-,005723741935484*	0.000830084	2.96576e-10
		ravelobensis	-,011716162988115*	0.000840544	2.0566e-38
	margotmarshae	bongolavensis	-,007102547770701*	0.000650355	1.33589e-24
		danfossi	-,003345612894840*	0.000741809	0.000207385
		lehilahytsara	0.000523667	0.000891055	1
		mamiratra	,004728251489624*	0.000753987	1.60904e-08
		murinus	-,008219745222930*	0.000650355	3.46412e-32
		myoxinus	-0.00099549	0.000737228	1
		ravelobensis	-,006987911498491*	0.000748986	2.59823e-18
	murinus	bongolavensis	0.0011172	0.000650355	1
		danfossi	,004874132328090*	0.000741809	2.46589e-09
		lehilahytsara	,008743412671807*	0.000891055	3.869e-20
		mamiratra	,012947996712554*	0.000753987	2.13237e-55
		margotmarshae	,008219745222930*	0.000650355	3.46412e-32
		myoxinus	,007224254777070*	0.000737228	4.35072e-20
		ravelobensis	0.00123183	0.000748986	1
	myoxinus	bongolavensis	-,006107057324841*	0.000737228	1.32073e-14
		danfossi	-0.00235012	0.000819039	0.118066
		lehilahytsara	0.00151916	0.000956307	1
		mamiratra	,005723741935484*	0.000830084	2.96576e-10
		margotmarshae	0.00099549	0.000737228	1
		murinus	-,007224254777070*	0.000737228	4.35072e-20
		ravelobensis	-,005992421052632*	0.000825545	2.50164e-11
	ravelobensis	bongolavensis	-0.000114636	0.000748986	1
		danfossi	,003642298603652*	0.000829638	0.000357692
		lehilahytsara	,007511578947368*	0.000965401	5.94572e-13
		mamiratra	,011716162988115*	0.000840544	2.0566e-38
		margotmarshae	,006987911498491*	0.000748986	2.59823e-18
		murinus	-0.00123183	0.000748986	1
		myoxinus	,005992421052632*	0.000825545	2.50164e-11
VOI	bongolavensis	danfossi	0.757143	0.896647	1
		lehilahytsara	-4,81395*	1.07705	0.000249668
		mamiratra	-1.62852	0.911366	1
		margotmarshae	0.40879	0.786103	1
		murinus	-4,43913*	0.786103	6.26443e-07
		myoxinus	-3,71235*	0.891109	0.00095828
		ravelobensis	0.139977	0.905322	1
	danfossi	bongolavensis	-0.757143	0.896647	1
		lehilahytsara	-5,57109*	1.16019	5.21429e-05
		mamiratra	-2.38566	1.00827	0.50971
		margotmarshae	-0.348353	0.896647	1
		murinus	-5,19627*	0.896647	2.70557e-07
		myoxinus	-4,46949*	0.989997	0.000203057
		ravelobensis	-0.617166	1.00281	1
	lehilahytsara	bongolavensis	4,81395*	1.07705	0.000249668
		danfossi	5,57109*	1.16019	5.21429e-05
		mamiratra	3.18543	1.1716	0.187221
		margotmarshae	5,22274*	1.07705	4.13995e-05
		murinus	0.374822	1.07705	1
		myoxinus	1.1016	1.15592	1
		ravelobensis	4,95393*	1.16691	0.000679615
	mamiratra	bongolavensis	1.62852	0.911366	1
		danfossi	2.38566	1.00827	0.50971
		lehilahytsara	-3.18543	1.1716	0.187221
		margotmarshae	2.03731	0.911366	0.718242
		murinus	-2.81061	0.911366	0.0590763
		myoxinus	-2.08383	1.00335	1
		ravelobensis	1.7685	1.01599	1
	margotmarshae	bongolavensis	-0.40879	0.786103	1
		danfossi	0.348353	0.896647	1
		lehilahytsara	-5,22274*	1.07705	4.13995e-05
		mamiratra	-2.03731	0.911366	0.718242
		murinus	-4,84792*	0.786103	3.03095e-08
		myoxinus	-4,12114*	0.891109	0.000121647
		ravelobensis	-0.268813	0.905322	1
	murinus	bongolavensis	4,43913*	0.786103	6.26443e-07
		danfossi	5,19627*	0.896647	2.70557e-07
		lehilahytsara	-0.374822	1.07705	1
		mamiratra	2.81061	0.911366	0.0590763
		margotmarshae	4,84792*	0.786103	3.03095e-08
		myoxinus	0.726778	0.891109	1
		ravelobensis	4,57910*	0.905322	1.45873e-05
	myoxinus	bongolavensis	3,71235*	0.891109	0.00095828
		danfossi	4,46949*	0.989997	0.000203057
		lehilahytsara	-1.1016	1.15592	1
		mamiratra	2.08383	1.00335	1
		margotmarshae	4,12114*	0.891109	0.000121647
		murinus	-0.726778	0.891109	1
		ravelobensis	3,85233*	0.99786	0.00341148
	ravelobensis	bongolavensis	-0.139977	0.905322	1
		danfossi	0.617166	1.00281	1
		lehilahytsara	-4,95393*	1.16691	0.000679615
		mamiratra	-1.7685	1.01599	1
		margotmarshae	0.268813	0.905322	1
		murinus	-4,57910*	0.905322	1.45873e-05
		myoxinus	-3,85233*	0.99786	0.00341148
minF0	bongolavensis	danfossi	2065,47596971272470*	318.816	4.42238e-09
		lehilahytsara	-1204,32306179462280*	382.959	0.0481844
		mamiratra	1129,27555167454000*	324.05	0.0145031
		margotmarshae	2117,55828025477800*	279.511	2.64685e-12
		murinus	5051,75585987260100*	279.511	1.93246e-60
		myoxinus	-34.2243	316.847	1
		ravelobensis	3831,86163995976800*	321.901	7.58858e-29
	danfossi	bongolavensis	-2065,47596971272470*	318.816	4.42238e-09
		lehilahytsara	-3269,79903150734800*	412.523	2.01664e-13
		mamiratra	-936.2	358.505	0.257007
		margotmarshae	52.0823	318.816	1
		murinus	2986,27989015987670*	318.816	1.89388e-18
		myoxinus	-2099,70022448980130*	352.008	1.01093e-07
		ravelobensis	1766,38567024704400*	356.563	2.46493e-05
	lehilahytsara	bongolavensis	1204,32306179462280*	382.959	0.0481844
		danfossi	3269,79903150734800*	412.523	2.01664e-13
		mamiratra	2333,59861346916300*	416.581	8.06279e-07
		margotmarshae	3321,88134204940100*	382.959	6.01323e-16
		murinus	6256,07892166722500*	382.959	7.97058e-51
		myoxinus	1170.1	411.003	0.126627
		ravelobensis	5036,18470175439100*	414.912	6.77702e-30
	mamiratra	bongolavensis	-1129,27555167454000*	324.05	0.0145031
		danfossi	936.2	358.505	0.257007
		lehilahytsara	-2333,59861346916300*	416.581	8.06279e-07
		margotmarshae	988.283	324.05	0.0661438
		murinus	3922,48030819806100*	324.05	9.58571e-30
		myoxinus	-1163,49980645161670*	356.755	0.0323058
		ravelobensis	2702,58608828522850*	361.251	5.22181e-12
	margotmarshae	bongolavensis	-2117,55828025477800*	279.511	2.64685e-12
		danfossi	-52.0823	318.816	1
		lehilahytsara	-3321,88134204940100*	382.959	6.01323e-16
		mamiratra	-988.283	324.05	0.0661438
		murinus	2934,19757961782350*	279.511	7.45139e-23
		myoxinus	-2151,78253503185440*	316.847	5.90515e-10
		ravelobensis	1714,30335970499070*	321.901	3.62431e-06
	murinus	bongolavensis	-5051,75585987260100*	279.511	1.93246e-60
		danfossi	-2986,27989015987670*	318.816	1.89388e-18
		lehilahytsara	-6256,07892166722500*	382.959	7.97058e-51
		mamiratra	-3922,48030819806100*	324.05	9.58571e-30
		margotmarshae	-2934,19757961782350*	279.511	7.45139e-23
		myoxinus	-5085,98011464967750*	316.847	2.6869e-49
		ravelobensis	-1219,89421991283230*	321.901	0.004527
	myoxinus	bongolavensis	34.2243	316.847	1
		danfossi	2099,70022448980130*	352.008	1.01093e-07
		lehilahytsara	-1170.1	411.003	0.126627
		mamiratra	1163,49980645161670*	356.755	0.0323058
		margotmarshae	2151,78253503185440*	316.847	5.90515e-10
		murinus	5085,98011464967750*	316.847	2.6869e-49
		ravelobensis	3866,08589473684560*	354.804	1.69359e-24
	ravelobensis	bongolavensis	-3831,86163995976800*	321.901	7.58858e-29
		danfossi	-1766,38567024704400*	356.563	2.46493e-05
		lehilahytsara	-5036,18470175439100*	414.912	6.77702e-30
		mamiratra	-2702,58608828522850*	361.251	5.22181e-12
		margotmarshae	-1714,30335970499070*	321.901	3.62431e-06
		murinus	1219,89421991283230*	321.901	0.004527
		myoxinus	-3866,08589473684560*	354.804	1.69359e-24
maxF0	bongolavensis	danfossi	6584,10268880800500*	415.515	3.377e-48
		lehilahytsara	6960,22741311879100*	499.113	1.91206e-38
		mamiratra	11225,25971645779000*	422.336	7.37431e-112
		margotmarshae	9954,62885350319600*	364.288	1.51732e-116
		murinus	14928,02630573248800*	364.288	1.03406e-200
		myoxinus	8482,17207452230000*	412.949	8.96321e-75
		ravelobensis	5775,73281662756200*	419.535	1.43891e-37
	danfossi	bongolavensis	-6584,10268880800500*	415.515	3.377e-48
		lehilahytsara	376.125	537.644	1
		mamiratra	4641,15702764978400*	467.242	1.31695e-20
		margotmarshae	3370,52616469519130*	415.515	4.9684e-14
		murinus	8343,92361692448300*	415.515	4.71331e-72
		myoxinus	1898,06938571429420*	458.774	0.00108368
		ravelobensis	-808.37	464.711	1
	lehilahytsara	bongolavensis	-6960,22741311879100*	499.113	1.91206e-38
		danfossi	-376.125	537.644	1
		mamiratra	4265,03230333899800*	542.933	3.4193e-13
		margotmarshae	2994,40144038440530*	499.113	8.24957e-08
		murinus	7967,79889261369800*	499.113	7.92392e-49
		myoxinus	1521.94	535.663	0.12889
		ravelobensis	-1184.49	540.757	0.805502
	mamiratra	bongolavensis	-11225,25971645779000*	422.336	7.37431e-112
		danfossi	-4641,15702764978400*	467.242	1.31695e-20
		lehilahytsara	-4265,03230333899800*	542.933	3.4193e-13
		margotmarshae	-1270.63	422.336	0.0756971
		murinus	3702,76658927469900*	422.336	2.82971e-16
		myoxinus	-2743,08764193549000*	464.961	1.48096e-07
		ravelobensis	-5449,52689983022700*	470.82	2.14693e-27
	margotmarshae	bongolavensis	-9954,62885350319600*	364.288	1.51732e-116
		danfossi	-3370,52616469519130*	415.515	4.9684e-14
		lehilahytsara	-2994,40144038440530*	499.113	8.24957e-08
		mamiratra	1270.63	422.336	0.0756971
		murinus	4973,39745222929200*	364.288	5.22476e-37
		myoxinus	-1472,45677898089700*	412.949	0.0107372
		ravelobensis	-4178,89603687563400*	419.535	1.02698e-20
	murinus	bongolavensis	-14928,02630573248800*	364.288	1.03406e-200
		danfossi	-8343,92361692448300*	415.515	4.71331e-72
		lehilahytsara	-7967,79889261369800*	499.113	7.92392e-49
		mamiratra	-3702,76658927469900*	422.336	2.82971e-16
		margotmarshae	-4973,39745222929200*	364.288	5.22476e-37
		myoxinus	-6445,85423121018900*	412.949	6.01279e-47
		ravelobensis	-9152,29348910492600*	419.535	2.0213e-82
	myoxinus	bongolavensis	-8482,17207452230000*	412.949	8.96321e-75
		danfossi	-1898,06938571429420*	458.774	0.00108368
		lehilahytsara	-1521.94	535.663	0.12889
		mamiratra	2743,08764193549000*	464.961	1.48096e-07
		margotmarshae	1472,45677898089700*	412.949	0.0107372
		murinus	6445,85423121018900*	412.949	6.01279e-47
		ravelobensis	-2706,43925789473720*	462.418	1.94274e-07
	ravelobensis	bongolavensis	-5775,73281662756200*	419.535	1.43891e-37
		danfossi	808.37	464.711	1
		lehilahytsara	1184.49	540.757	0.805502
		mamiratra	5449,52689983022700*	470.82	2.14693e-27
		margotmarshae	4178,89603687563400*	419.535	1.02698e-20
		murinus	9152,29348910492600*	419.535	2.0213e-82
		myoxinus	2706,43925789473720*	462.418	1.94274e-07
BAND	bongolavensis	danfossi	4518,626719095278500*	365.306	6.02605e-31
		lehilahytsara	8164,550474913392500*	438.803	1.78198e-63
		mamiratra	9223,372036854777000*	371.303	2.15469e-116
		margotmarshae	7837,070573248398000*	320.269	1.04979e-98
		murinus	9223,372036854777000*	320.269	1.3306e-138
		myoxinus	8516,396329299358000*	363.05	1.89284e-92
		ravelobensis	2024,941702983565800*	368.84	1.49304e-06
	danfossi	bongolavensis	-4518,626719095278500*	365.306	6.02605e-31
		lehilahytsara	3645,923755818114000*	472.678	9.75799e-13
		mamiratra	5618,696908053540000*	410.783	3.91759e-37
		margotmarshae	3318,443854153120000*	365.306	2.07674e-17
		murinus	5357,643726764584000*	365.306	4.6344e-42
		myoxinus	3997,769610204079000*	403.338	1.5954e-20
		ravelobensis	-2493,685016111712700*	408.558	4.43932e-08
	lehilahytsara	bongolavensis	-8164,550474913392500*	438.803	1.78198e-63
		danfossi	-3645,923755818114000*	472.678	9.75799e-13
		mamiratra	1972,773152235426000*	477.328	0.0011038
		margotmarshae	-327.48	438.803	1
		murinus	1711,719970946470300*	438.803	0.00289906
		myoxinus	351.846	470.936	1
		ravelobensis	-6139,608771929827000*	475.415	1.79315e-33
	mamiratra	bongolavensis	-9223,372036854777000*	371.303	2.15469e-116
		danfossi	-5618,696908053540000*	410.783	3.91759e-37
		lehilahytsara	-1972,773152235426000*	477.328	0.0011038
		margotmarshae	-2300,253053900420000*	371.303	2.55721e-08
		murinus	-261.053	371.303	1
		myoxinus	-1620,927297849461000*	408.778	0.00222818
		ravelobensis	-8112,381924165253000*	413.929	3.20977e-69
	margotmarshae	bongolavensis	-7837,070573248398000*	320.269	1.04979e-98
		danfossi	-3318,443854153120000*	365.306	2.07674e-17
		lehilahytsara	327.48	438.803	1
		mamiratra	2300,253053900420000*	371.303	2.55721e-08
		murinus	2039,199872611464300*	320.269	8.88656e-09
		myoxinus	679.326	363.05	1
		ravelobensis	-5812,128870264833000*	368.84	9.87125e-48
	murinus	bongolavensis	-9223,372036854777000*	320.269	1.3306e-138
		danfossi	-5357,643726764584000*	365.306	4.6344e-42
		lehilahytsara	-1711,719970946470300*	438.803	0.00289906
		mamiratra	261.053	371.303	1
		margotmarshae	-2039,199872611464300*	320.269	8.88656e-09
		myoxinus	-1359,874116560505200*	363.05	0.00538267
		ravelobensis	-7851,328742876297000*	368.84	3.11994e-79
	myoxinus	bongolavensis	-8516,396329299358000*	363.05	1.89284e-92
		danfossi	-3997,769610204079000*	403.338	1.5954e-20
		lehilahytsara	-351.846	470.936	1
		mamiratra	1620,927297849461000*	408.778	0.00222818
		margotmarshae	-679.326	363.05	1
		murinus	1359,874116560505200*	363.05	0.00538267
		ravelobensis	-6491,454626315792000*	406.542	7.58345e-49
	ravelobensis	bongolavensis	-2024,941702983565800*	368.84	1.49304e-06
		danfossi	2493,685016111712700*	408.558	4.43932e-08
		lehilahytsara	6139,608771929827000*	475.415	1.79315e-33
		mamiratra	8112,381924165253000*	413.929	3.20977e-69
		margotmarshae	5812,128870264833000*	368.84	9.87125e-48
		murinus	7851,328742876297000*	368.84	3.11994e-79
		myoxinus	6491,454626315792000*	406.542	7.58345e-49
meanF0	bongolavensis	danfossi	4634,18665540100100*	361.296	4.62343e-33
		lehilahytsara	3640,20146385069170*	433.986	5.86499e-15
		mamiratra	7218,48571399218400*	367.227	1.46463e-69
		margotmarshae	7003,16159235668200*	316.753	3.3461e-84
		murinus	11452,20917197451100*	316.753	1.24249e-171
		myoxinus	5115,93546560508200*	359.065	5.97724e-40
		ravelobensis	5209,28953402613800*	364.791	4.12197e-40
	danfossi	bongolavensis	-4634,18665540100100*	361.296	4.62343e-33
		lehilahytsara	-993.985	467.489	0.94576
		mamiratra	2584,29905859118300*	406.273	9.23288e-09
		margotmarshae	2368,97493695568100*	361.296	2.69145e-09
		murinus	6818,02251657351000*	361.296	5.37263e-65
		myoxinus	481.749	398.91	1
		ravelobensis	575.103	404.073	1
	lehilahytsara	bongolavensis	-3640,20146385069170*	433.986	5.86499e-15
		danfossi	993.985	467.489	0.94576
		mamiratra	3578,28425014149250*	472.088	2.57617e-12
		margotmarshae	3362,96012850599100*	433.986	7.51214e-13
		murinus	7812,00770812382000*	433.986	4.99837e-60
		myoxinus	1475,73400175439020*	465.766	0.0444787
		ravelobensis	1569,08807017544680*	470.195	0.0247509
	mamiratra	bongolavensis	-7218,48571399218400*	367.227	1.46463e-69
		danfossi	-2584,29905859118300*	406.273	9.23288e-09
		lehilahytsara	-3578,28425014149250*	472.088	2.57617e-12
		margotmarshae	-215.324	367.227	1
		murinus	4233,72345798232700*	367.227	3.39403e-27
		myoxinus	-2102,55024838710230*	404.29	6.9993e-06
		ravelobensis	-2009,19617996604570*	409.385	3.09983e-05
	margotmarshae	bongolavensis	-7003,16159235668200*	316.753	3.3461e-84
		danfossi	-2368,97493695568100*	361.296	2.69145e-09
		lehilahytsara	-3362,96012850599100*	433.986	7.51214e-13
		mamiratra	215.324	367.227	1
		murinus	4449,04757961782900*	316.753	6.07607e-39
		myoxinus	-1887,22612675160050*	359.065	5.23822e-06
		ravelobensis	-1793,87205833054400*	364.791	2.95449e-05
	murinus	bongolavensis	-11452,20917197451100*	316.753	1.24249e-171
		danfossi	-6818,02251657351000*	361.296	5.37263e-65
		lehilahytsara	-7812,00770812382000*	433.986	4.99837e-60
		mamiratra	-4233,72345798232700*	367.227	3.39403e-27
		margotmarshae	-4449,04757961782900*	316.753	6.07607e-39
		myoxinus	-6336,27370636942900*	359.065	4.90483e-58
		ravelobensis	-6242,91963794837300*	364.791	4.52029e-55
	myoxinus	bongolavensis	-5115,93546560508200*	359.065	5.97724e-40
		danfossi	-481.749	398.91	1
		lehilahytsara	-1475,73400175439020*	465.766	0.0444787
		mamiratra	2102,55024838710230*	404.29	6.9993e-06
		margotmarshae	1887,22612675160050*	359.065	5.23822e-06
		murinus	6336,27370636942900*	359.065	4.90483e-58
		ravelobensis	93.3541	402.079	1
	ravelobensis	bongolavensis	-5209,28953402613800*	364.791	4.12197e-40
		danfossi	-575.103	404.073	1
		lehilahytsara	-1569,08807017544680*	470.195	0.0247509
		mamiratra	2009,19617996604570*	409.385	3.09983e-05
		margotmarshae	1793,87205833054400*	364.791	2.95449e-05
		murinus	6242,91963794837300*	364.791	4.52029e-55
		myoxinus	-93.3541	402.079	1
sDF0	bongolavensis	danfossi	1607,358483036526600*	135.933	1.70613e-28
		lehilahytsara	2819,495615152530700*	163.282	6.35044e-56
		mamiratra	3345,631557427575000*	138.164	4.01723e-97
		margotmarshae	2593,956050955414000*	119.174	4.01485e-82
		murinus	3307,004076433122000*	119.174	3.34876e-119
		myoxinus	2909,011199363059400*	135.093	1.02044e-80
		ravelobensis	462,759404626216560*	137.248	0.0218778
	danfossi	bongolavensis	-1607,358483036526600*	135.933	1.70613e-28
		lehilahytsara	1212,137132116004500*	175.887	3.04163e-10
		mamiratra	1738,273074391048000*	152.855	1.62216e-26
		margotmarshae	986,597567918887300*	135.933	2.51524e-11
		murinus	1699,645593396595000*	135.933	1.46141e-31
		myoxinus	1301,652716326532300*	150.085	6.08481e-16
		ravelobensis	-1144,599078410310000*	152.027	3.71212e-12
	lehilahytsara	bongolavensis	-2819,495615152530700*	163.282	6.35044e-56
		danfossi	-1212,137132116004500*	175.887	3.04163e-10
		mamiratra	526.136	177.617	0.0879502
		margotmarshae	-225.54	163.282	1
		murinus	487.508	163.282	0.0815333
		myoxinus	89.5156	175.239	1
		ravelobensis	-2356,736210526314600*	176.905	2.06941e-35
	mamiratra	bongolavensis	-3345,631557427575000*	138.164	4.01723e-97
		danfossi	-1738,273074391048000*	152.855	1.62216e-26
		lehilahytsara	-526.136	177.617	0.0879502
		margotmarshae	-751,675506472160800*	138.164	1.95554e-06
		murinus	-38.6275	138.164	1
		myoxinus	-436.62	152.109	0.117668
		ravelobensis	-2882,872152801358400*	154.026	4.14424e-64
	margotmarshae	bongolavensis	-2593,956050955414000*	119.174	4.01485e-82
		danfossi	-986,597567918887300*	135.933	2.51524e-11
		lehilahytsara	225.54	163.282	1
		mamiratra	751,675506472160800*	138.164	1.95554e-06
		murinus	713,048025477707600*	119.174	9.07702e-08
		myoxinus	315.055	135.093	0.558057
		ravelobensis	-2131,196646329197400*	137.248	1.60997e-46
	murinus	bongolavensis	-3307,004076433122000*	119.174	3.34876e-119
		danfossi	-1699,645593396595000*	135.933	1.46141e-31
		lehilahytsara	-487.508	163.282	0.0815333
		mamiratra	38.6275	138.164	1
		margotmarshae	-713,048025477707600*	119.174	9.07702e-08
		myoxinus	-397.993	135.093	0.0926215
		ravelobensis	-2844,244671806905000*	137.248	7.3131e-76
	myoxinus	bongolavensis	-2909,011199363059400*	135.093	1.02044e-80
		danfossi	-1301,652716326532300*	150.085	6.08481e-16
		lehilahytsara	-89.5156	175.239	1
		mamiratra	436.62	152.109	0.117668
		margotmarshae	-315.055	135.093	0.558057
		murinus	397.993	135.093	0.0926215
		ravelobensis	-2446,251794736842400*	151.277	6.19991e-50
	ravelobensis	bongolavensis	-462,759404626216560*	137.248	0.0218778
		danfossi	1144,599078410310000*	152.027	3.71212e-12
		lehilahytsara	2356,736210526314600*	176.905	2.06941e-35
		mamiratra	2882,872152801358400*	154.026	4.14424e-64
		margotmarshae	2131,196646329197400*	137.248	1.60997e-46
		murinus	2844,244671806905000*	137.248	7.3131e-76
		myoxinus	2446,251794736842400*	151.277	6.19991e-50
meanSLOPE	bongolavensis	danfossi	224235,0993825550000*	21283.2	5.21142e-23
		lehilahytsara	386107,8612694152400*	25565.2	2.65787e-44
		mamiratra	513922,9163344974000*	21632.6	2.7197e-94
		margotmarshae	364375,9738853499300*	18659.3	8.30084e-69
		murinus	581979,3528662419000*	18659.3	8.21398e-141
		myoxinus	434757,5710764329000*	21151.7	7.4289e-75
		ravelobensis	93019,3282869595600*	21489.1	0.000470894
	danfossi	bongolavensis	-224235,0993825550000*	21283.2	5.21142e-23
		lehilahytsara	161872,7618868602400*	27538.8	1.67909e-07
		mamiratra	289687,8169519424000*	23932.7	9.61467e-30
		margotmarshae	140140,8745027949300*	21283.2	2.25509e-09
		murinus	357744,2534836869000*	21283.2	2.14716e-53
		myoxinus	210522,4716938779000*	23499	5.88559e-17
		ravelobensis	-131215,7710955954400*	23803.1	1.31978e-06
	lehilahytsara	bongolavensis	-386107,8612694152400*	25565.2	2.65787e-44
		danfossi	-161872,7618868602400*	27538.8	1.67909e-07
		mamiratra	127815,0550650821700*	27809.7	0.000139156
		margotmarshae	-21731.9	25565.2	1
		murinus	195871,4915968266400*	25565.2	1.42291e-12
		myoxinus	48649.7	27437.3	1
		ravelobensis	-293088,5329824557000*	27698.2	3.39164e-23
	mamiratra	bongolavensis	-513922,9163344974000*	21632.6	2.7197e-94
		danfossi	-289687,8169519424000*	23932.7	9.61467e-30
		lehilahytsara	-127815,0550650821700*	27809.7	0.000139156
		margotmarshae	-149546,9424491474600*	21632.6	2.63634e-10
		murinus	68056,4365317444900*	21632.6	0.0479836
		myoxinus	-79165,3452580645100*	23815.9	0.0259218
		ravelobensis	-420903,5880475378400*	24116	5.89951e-57
	margotmarshae	bongolavensis	-364375,9738853499300*	18659.3	8.30084e-69
		danfossi	-140140,8745027949300*	21283.2	2.25509e-09
		lehilahytsara	21731.9	25565.2	1
		mamiratra	149546,9424491474600*	21632.6	2.63634e-10
		murinus	217603,3789808919500*	18659.3	8.89901e-28
		myoxinus	70381,5971910829500*	21151.7	0.0256114
		ravelobensis	-271356,6455983904000*	21489.1	3.90498e-32
	murinus	bongolavensis	-581979,3528662419000*	18659.3	8.21398e-141
		danfossi	-357744,2534836869000*	21283.2	2.14716e-53
		lehilahytsara	-195871,4915968266400*	25565.2	1.42291e-12
		mamiratra	-68056,4365317444900*	21632.6	0.0479836
		margotmarshae	-217603,3789808919500*	18659.3	8.89901e-28
		myoxinus	-147221,7817898090000*	21151.7	1.92222e-10
		ravelobensis	-488960,0245792823000*	21489.1	3.94841e-88
	myoxinus	bongolavensis	-434757,5710764329000*	21151.7	7.4289e-75
		danfossi	-210522,4716938779000*	23499	5.88559e-17
		lehilahytsara	-48649.7	27437.3	1
		mamiratra	79165,3452580645100*	23815.9	0.0259218
		margotmarshae	-70381,5971910829500*	21151.7	0.0256114
		murinus	147221,7817898090000*	21151.7	1.92222e-10
		ravelobensis	-341738,2427894733000*	23685.6	7.44591e-41
	ravelobensis	bongolavensis	-93019,3282869595600*	21489.1	0.000470894
		danfossi	131215,7710955954400*	23803.1	1.31978e-06
		lehilahytsara	293088,5329824557000*	27698.2	3.39164e-23
		mamiratra	420903,5880475378400*	24116	5.89951e-57
		margotmarshae	271356,6455983904000*	21489.1	3.90498e-32
		murinus	488960,0245792823000*	21489.1	3.94841e-88
		myoxinus	341738,2427894733000*	23685.6	7.44591e-41
Based on estimated marginal means
*. The mean difference is significant at the 0,05 level.
b. An estimate of the modified population marginal mean (I).
c. An estimate of the modified population marginal mean (J).
d. Adjustment for multiple comparisons: Bonferroni.

## Sheet: Table S3
Table S2: Classification table of the stepwise discriminant function analysis; bongo = M. bongolavensis, dan = M. danfossi; lehi = M. lehilahytsara; mam = M: mamiratra; margot = M. margotmarshae; mur = M. murinus; myo = M. myoxinus; ravelo = M. ravelobensis
Classification results												A-priori pobability in %
Species_ID			Predicted Group mebership								Total
			bongo	dan	lehi	mam	margot	mur	myo	ravelo
Original	Number	bongo	10	1	0	0	0	0	0	0	11
		dan	1	5	0	0	2	0	0	1	9
		lehi	0	1	2	0	0	0	2	0	5
		mam	0	0	1	5	2	1	1	0	10
		margot	1	0	0	0	9	0	1	0	11
		mur	0	1	0	0	1	10	0	0	12
		myo	0	1	1	1	3	0	3	0	9
		ravelo	2	0	0	0	0	1	0	8	11
	%	bongo	90.9	9.1	0	0	0	0	0	0	100	14.1
		dan	11.1	55.6	0	0	22.2	0	0	11.1	100	11.54
		lehi	0	20	40	0	0	0	40	0	100	6.41
		mam	0	0	10	50	20	10	10	0	100	12.82
		margot	9.1	0	0	0	81.8	0	9.1	0	100	14.1
		mur	0	8.3	0	0	8.3	83.3	0	0	100	15.38
		myo	0	11.1	11.1	11.1	33.3	0	33.3	0	100	11.54
		ravelo	18.2	0	0	0	0	9.1	0	72.7	100	14.1
Cross-validated	Number	bongo	10	1	0	0	0	0	0	0	11
		dan	1	5	0	0	2	0	0	1	9
		lehi	0	1	0	0	0	0	4	0	5
		mam	0	0	1	5	2	1	1	0	10
		margot	1	1	0	1	6	1	1	0	11
		mur	0	1	0	0	1	10	0	0	12
		myo	0	1	1	1	3	0	3	0	9
		ravelo	2	0	0	0	0	1	0	8	11
	%	bongo	90.9	9.1	0	0	0	0	0	0	100	14.1
		dan	11.1	55.6	0	0	22.2	0	0	11.1	100	11.54
		lehi	0	20	0	0	0	0	80	0	100	6.41
		mam	0	0	10	50	20	10	10	0	100	12.82
		margot	9.1	9.1	0	9.1	54.5	9.1	9.1	0	100	14.1
		mur	0	8.3	0	0	8.3	83.3	0	0	100	15.38
		myo	0	11.1	11.1	11.1	33.3	0	33.3	0	100	11.54
		ravelo	18.2	0	0	0	0	9.1	0	72.7	100	14.1
a. 66,7% of original grouped cases correctly classified.
b. Cross validation is done only for those cases in the analysis. In cross validation, each case is classified by the functions derived from all cases other than that case.
c. 60,3% of cross-validated grouped cases correctly classified.

## Sheet: Table S4
Table S4: Results of the linear mixed models comparing the acoustic measurements between forest types using dyad/subject nested in species as random factor
	Intercept/	Estimates	Std. Error	Df	t-value
	Predictor
DUR	Intercept	0.0354	0.00156	837	22.69	0
	forest HUMID	-0.0061	0.00224	6	-2.75	0.0334
VOI	Intercept	97	1.04	837	93.4	0
	forest HUMID	-1	1.51	6	-0.7	0.524
minF0	Intercept	13820	962	837	14.37	0
	forest HUMID	1253	1369	6	0.92	0.395
maxF0	Intercept	24004	2012	837	11.93	0
	forest HUMID	-1264	2857	6	-0.44	0.674
BAND	Intercept	10162	1665	837	6.1	0
	forest HUMID	-2549	2364	6	-1.08	0.322
meanF0	Intercept	19816	1528	837	12.96	0
	forest HUMID	-78	2170	6	-0.04	0.972
sdF0	Intercept	3363	567	837	5.93	0
	forest HUMID	-932	806	6	-1.16	0.291
meanSLOPE	Intercept	624866	93217	837	6.7	0
	forest HUMID	-99587	132424	6	-0.75	0.48
